# Supplementary material for: Label-free stimulated Raman scattering microscopy visualizes changes in intracellular morphology during human epidermal keratinocyte differentiation
Source: Sci Rep. 2019 Aug 29;9:12601. doi: 10.1038/s41598-019-49035-x (PMC6715667; doi:10.1038/s41598-019-49035-x)
Supplement: Supplementary file 2 — Supplementary Video S1 [file 41598_2019_49035_MOESM2_ESM.zip]

Archive with 1 entries (1 files):
- Supplementary Video S1_1.mov
